# Supplementary material for: Developmental Validation of the Novel Five-Dye-Labeled Multiplex Autosomal STR Panel and Its Forensic Efficiency Evaluation
Source: Front Genet. 2022 May 31;13:897650. doi: 10.3389/fgene.2022.897650 (PMC9194853; doi:10.3389/fgene.2022.897650)
Supplement: Supplementary file 1 [file DataSheet1.ZIP]

Archive with 19 entries (18 files):
- SM/
- SM/Figure legend.docx
- SM/Supplementary Figure 1.tif
- SM/Supplementary Figure 10.tif
- SM/Supplementary Figure 11.tif
- SM/Supplementary Figure 12.tif
- SM/Supplementary Figure 13.tif
- SM/Supplementary Figure 14.pdf
- SM/Supplementary Figure 15.tif
- SM/Supplementary Figure 16.tif
- SM/Supplementary Figure 2.tif
- SM/Supplementary Figure 3.tif
- SM/Supplementary Figure 4.tif
- SM/Supplementary Figure 5.tiff
- SM/Supplementary Figure 6.tiff
- SM/Supplementary Figure 7.tif
- SM/Supplementary Figure 8.tif
- SM/Supplementary Figure 9.tif
- SM/Supplementary Tables.xlsx
