# Supplementary material for: Developmental Validation of the Novel Five-Dye-Labeled Multiplex Autosomal STR Panel and Its Forensic Efficiency Evaluation
Source: Front Genet. 2022 May 31;13:897650. doi: 10.3389/fgene.2022.897650 (PMC9194853; doi:10.3389/fgene.2022.897650)
Supplement: Supplementary file 1 [file DataSheet1.ZIP › SM/Supplementary Tables.xlsx]

## Sheet: Supplementary Table 1
Supplementary Table 1. Comparisons of loci in this study and other commercial kits.
This study	AGCU 21+1	Microreader 23SP	Huaxia Platinum	Globalfiler	the expanded CODIS
AMEL	D10S1248	D10S1435	CSF1PO	D8S1179	CSF1PO
D10S1248	D10S1435	D11S2368	D10S1248	D21S11	D3S1358
D10S1435	D11S4463	D12S391	D12S391	D7S820	D5S818
D11S2368	D12ATA63	D13S325	D13S317	CSF1PO	D7S820
D12S391	D14S1434	D14S608	D16S539	D3S1358	D8S1179
D13S325	D17S1301	D15S659	D18S51	TH01	D13S317
D14S1434	D18S853	D16S539	D19S433	D13S317	D16S539
D15S659	D19S433	D17S1290	D1S1656	D16S539	D18S51
D16S539	D1GATA113	D18S535	D21S11	D2S1338	D21S11
D17S1301	D1S1677	D19S253	D22S1045	D19S433	FGA
D18S1364	D20S482	D1S1656	D2S1338	vWA	TH01
D19S253	D22S1045	D20S470	D2S441	TPOX	TPOX
D1S1656	D2S1776	D21S1270	D3S1358	D18S51	vWA
D20S482	D2S441	D22GATA198B05	D5S818	D5S818	D1S1656
D21S2055	D3S4529	D2S1338	D6S1043	FGA	D2S441
D22GATA198B05	D4S2408	D3S3045	D7S820	D12S391	D2S1338
D22S1045	D5S2500	D4S2366	D8S1179	D1S1656	D10S1248
D2S441	D6S1017	D5S2500	FGA	D2S441	D12S391
D3S1744	D6S474	D6S477	Penta D	D10S1248	D19S433
D3S3045	D9S1122	D7S3048	Penta E	D22S1045	D22S1045
D4S2366	D1S1627	D8S1132	TH01	SE33	AMEL
D5S2800	AMEL	D9S925	TPOX	AMEL
D6S474		AMEL	vWA
D6S477			AMEL
D7S3048
D8S1132
D9S1122
The number of overlapped loci	10	15	7	7	7

## Sheet: Supplementary Table 2
Supplementary Table 2. Chromosomal positions of STRs in this study and the expanded CODIS.
STRs in this study	Chromosomes	Location (Mb)	STRs in expanded CODIS	Chromosomes	Location (Mb)
D1S1656	1	230.77	D1S1656	1	230.77
D2S441	2	68.0119	TPOX	2	1.48962
D3S3045	3	107.271	D2S441	2	68.0119
D3S1744	3	147.375	D2S1338	2	218.015
D4S2366	4	6.48306	D3S1358	3	45.5407
D5S2800	5	59.4031	FGA	4	154.588
D6S477	6	6.14029	D5S818	5	123.775
D6S474	6	112.558	CSF1PO	5	150.076
D7S3048	7	42.7081	D7S820	7	84.1601
D8S1132	8	106.317	D8S1179	8	124.895
D9S1122	9	77.0738	D10S1248	10	129.294
D10S1435	10	2.20108	TH01	11	2.17106
D10S1248	10	129.294	vWA	12	5.98394
D11S2368	11	19.2595	D12S391	12	12.297
D12S391	12	12.297	D13S317	13	82.1479
D13S325	13	42.5992	D16S539	16	86.3527
D14S1434	14	94.842	D18S51	18	63.2816
D15S659	15	46.0818	D19S433	19	29.9261
D16S539	16	86.3527	D21S11	21	19.1819
D17S1301	17	74.6848	D22S1045	22	37.1403
D18S1364	18	17.1698
D19S253	19	15.6173
D20S482	20	4.52563
D21S2055	21	39.8195
D22GATA198B05	22	17.1698
D22S1045	22	37.1403
Note: The loci in bold are overlapped loci between the STRtyper-27comp kit and the expanded CODIS.

## Sheet: Supplementary Table 3
Supplementary Table 3. Allelic profile of 9948 and 9947A DNA samples for these 26 STRs.
Loci	9947A	9948
D18S1364	13	13
D18S1364	15	14
D1S1656	18.3	14
D1S1656	18.3	17
D13S325	20	20
D13S325	21	19
D3S3045	9	12
D3S3045	9	14
D5S2800	14	14
D5S2800	23	17
D9S1122	12	12
D9S1122	13	15
D6S477	10.2	11
D6S477	13	16
D22S1045	11	16
D22S1045	14	18
D3S1744	17	18
D3S1744	17	18
D12S391	18	18
D12S391	20	24
D11S2368	19	21
D11S2368	21	21
D21S2055	19.1	19.1
D21S2055	26	26
D10S1435	10	12
D10S1435	11	13
Amelogenin	X	X
Amelogenin	X	Y
D20S482	14	14
D20S482	15	13
D8S1132	19	20
D8S1132	21	24
D7S3048	24	23
D7S3048	24	23
D2S441	10	11
D2S441	14	12
D19S253	7	11
D19S253	8	12
D10S1248	13	12
D10S1248	15	15
D17S1301	12	11
D17S1301	12	12
D22GATA198B05	18	18
D22GATA198B05	19	21
D16S539	11	11
D16S539	12	11
D6S474	14	17
D6S474	18	17
D14S1434	11	14
D14S1434	13	13
D15S659	15	16
D15S659	17	18
D4S2366	11	9
D4S2366	13	14

## Sheet: Supplementary Table 4
Supplementary Table 4. Allelic frequencies, forensic parameters, and HWE tests (P-value) of 26 STRs in the Guizhou Han population.
Allele	D10S1248	D10S1435	D11S2368	D12S391	D13S325	D14S1434	D15S659	D16S539	D17S1301	D18S1364	D19S253	D1S1656	D20S482	D21S2055	D22GATA198B05	D22S1045	D2S441	D3S1744	D3S3045	D4S2366	D5S2800	D6S474	D6S477	D7S3048	D8S1132	D9S1122
7											0.139423
7.1																	0.00160256
8	0.00160256	0.0224359						0.00641026	0.00320513		0.0304487						0.00320513
9		0.00641026					0.00801282	0.267628	0.0384615		0.0176282								0.330128	0.267628
9.1																	0.025641
10	0.00160256	0.0464744				0.0721154	0.00320513	0.107372	0.0544872		0.0272436	0.00480769	0.0288462				0.240385		0.0192308	0.0737179			0.00480769			0.0464744
10.1																	0.00160256
11		0.136218				0.165064	0.0144231	0.291667	0.185897		0.115385	0.0641026	0.00320513			0.229167	0.3125		0.0384615	0.376603			0.00480769		0.00160256	0.144231
11.3																	0.0512821
12	0.0785256	0.366987				0.0272436	0.116987	0.232372	0.423077	0.0400641	0.352564	0.0224359	0.0560897			0.00320513	0.182692		0.13141	0.0977564			0.0753205			0.362179
12.1																									0.00160256
13	0.371795	0.241987				0.267628	0.277244	0.088141	0.233974	0.182692	0.253205	0.0897436	0.333333			0.00320513	0.0304487	0.0192308	0.278846	0.100962	0.00160256		0.206731			0.358974
14	0.224359	0.152244	0.00160256			0.43109	0.137821	0.00641026	0.0544872	0.209936	0.0608974	0.088141	0.389423		0.00320513	0.0240385	0.134615	0.152244	0.149038	0.0721154	0.38141	0.360577	0.18109			0.0721154
14.1																	0.00160256
14.3	0.00160256
15	0.227564	0.0224359	0.00160256	0.00961538	0.00160256	0.0304487	0.0352564		0.00641026	0.18109	0.00160256	0.304487	0.142628		0.025641	0.274038	0.0144231	0.0737179	0.0464744	0.0112179		0.375	0.304487			0.0144231
16	0.0737179	0.00320513	0.036859	0.0128205		0.00641026	0.134615			0.19391	0.00160256	0.229167	0.0448718		0.0785256	0.232372		0.0913462	0.00641026		0.00160256	0.121795	0.184295		0.0224359	0.00160256
16.1														0.0945513											0.00160256
16.3												0.00801282
17	0.0192308	0.00160256	0.165064	0.088141	0.0208333		0.136218			0.0512821		0.0801282	0.00160256		0.176282	0.203526		0.278846			0.307692	0.100962	0.0160256	0.00641026	0.100962
17.1														0.00320513
17.3												0.0657051
18			0.125	0.203526	0.0400641		0.110577			0.0897436		0.00641026			0.0737179	0.0304487		0.203526			0.219551	0.0400641	0.0160256	0.0929487	0.184295
18.3												0.0336538
19			0.137821	0.200321	0.225962		0.0224359			0.0336538		0.00160256			0.0865385			0.128205			0.00320513	0.00160256	0.00641026	0.0817308	0.208333
19.1																					0.00160256
19.3												0.00160256
20			0.161859	0.189103	0.296474		0.00320513			0.0176282					0.108974			0.0464744			0.0817308			0.18109	0.174679
20.1														0.00160256
21			0.229167	0.121795	0.229167										0.307692			0.00641026						0.128205	0.134615
22			0.088141	0.0833333	0.139423									0.00480769	0.126603									0.0817308	0.0769231
23			0.0400641	0.0544872	0.0304487									0.00160256	0.00961538						0.00160256			0.173077	0.0657051
24			0.0128205	0.0304487	0.0128205									0.0192308	0.00320513									0.149038	0.0240385
25				0.00480769	0.00320513									0.195513										0.0721154	0.00320513
26														0.216346										0.0320513
26.3														0.00160256
27				0.00160256										0.0416667										0.00160256
28														0.025641
29														0.0320513
30														0.0192308
31														0.0112179
32														0.0464744
33														0.0576923
34														0.104167
35														0.0641026
36														0.0352564
37														0.0176282
38														0.00641026
Number of alleles	9	10	11	12	10	7	12	7	8	9	10	14	8	21	11	8	12	9	8	7	9	6	10	11	13	7
He	0.748868	0.763031	0.849879	0.850326	0.787206	0.709517	0.84086	0.771165	0.725398	0.839769	0.774381	0.823651	0.712032	0.881071	0.827813	0.776685	0.789887	0.826182	0.770965	0.757249	0.70608	0.703852	0.792788	0.871728	0.85384	0.712732
Ho	0.753205	0.766026	0.842949	0.855769	0.769231	0.698718	0.858974	0.759615	0.717949	0.820513	0.778846	0.820513	0.721154	0.891026	0.804487	0.737179	0.810897	0.820513	0.820513	0.775641	0.663462	0.695513	0.785256	0.858974	0.849359	0.705128
PIC	0.708388	0.727528	0.830426	0.831095	0.753597	0.663774	0.821036	0.732473	0.68444	0.817938	0.741806	0.802322	0.663079	0.869065	0.80683	0.738044	0.758266	0.802857	0.735426	0.722014	0.650387	0.651358	0.760736	0.856445	0.835162	0.662686
PM	0.105235	0.0919009	0.0423241	0.0447074	0.0755054	0.131698	0.0469058	0.0919831	0.114357	0.0483646	0.0827375	0.0561514	0.132664	0.0272847	0.0517546	0.0852646	0.0796967	0.0541584	0.0939144	0.0904011	0.137122	0.140142	0.0779915	0.0325444	0.0406188	0.12989
PD	0.894765	0.908099	0.957676	0.955293	0.924495	0.868302	0.953094	0.908017	0.885643	0.951635	0.917262	0.943849	0.867336	0.972715	0.948245	0.914735	0.920303	0.945842	0.906086	0.909599	0.862878	0.859858	0.922009	0.967456	0.959381	0.87011
PE	0.515265	0.53758	0.681015	0.706266	0.543237	0.426279	0.712627	0.52636	0.456571	0.637649	0.560387	0.637649	0.461739	0.777125	0.607395	0.48809	0.61942	0.637649	0.637649	0.55464	0.374029	0.421353	0.571969	0.712627	0.693601	0.436238
TPI	2.02597	2.13699	3.18367	3.46667	2.16667	1.65957	3.54545	2.08	1.77273	2.78571	2.26087	2.78571	1.7931	4.58824	2.55738	1.90244	2.64407	2.78571	2.78571	2.22857	1.48571	1.64211	2.32836	3.54545	3.31915	1.69565
PHWE	0.23	0.96	0.973	0.287	0.992	0.338	0.829	0.415	0.573	0.184	0.066	0.142	0.894	0.299	0.826	0.442	0.755	0.353	0.369	0.078	0.397	0.627	0.27	0.317	0.349	0.142

## Sheet: Supplementary Table 5
Supplementary Table 5. Linkage disequilibrium analysis (P-value) of pairwise STRs in the Guizhou Han population.
Loci	D18S1364	D1S1656	D13S325	D3S3045	D5S2800	D9S1122	D6S477	D22S1045	D3S1744	D12S391	D11S2368	D21S2055	D10S1435	D20S482	D8S1132	D7S3048	D2S441	D19S253	D10S1248	D17S1301	D22GATA198B05	D16S539	D6S474	D14S1434	D15S659
D4S2366	0.0690518	0.733827	0.0198535	0.956178	0.674182	0.759172	0.187507	0.603602	0.438674	0.300073	0.42635	0.779104	0.704499	0.141244	0.141971	0.315213	0.347722	0.0289909	0.101303	0.930151	0.352237	0.59495	0.144713	0.700329	0.192443
D15S659	0.512025	0.067251	0.889528	0.902697	0.720831	0.983159	0.478179	0.538658	0.890214	0.0274061	0.0106014	0.0406539	0.829695	0.623787	0.557271	0.576794	0.59326	0.167518	0.453715	0.39074	0.00405072	0.0522228	0.00493698	0.416374
D14S1434	0.602679	0.926203	0.306392	0.0673973	0.0273037	0.550724	0.246476	0.192359	0.248362	0.443298	0.321564	0.563804	0.147434	0.370458	1.32117e-05	0.372486	0.557445	0.34453	0.218099	0.0386349	0.310039	0.801163	0.860912
D6S474	0.081112	0.989147	0.977826	0.607084	0.373352	0.677838	0.813868	0.06627	0.386705	0.286833	0.439787	0.655194	0.812553	0.177047	0.0915902	0.925593	0.833149	0.457777	0.646323	0.471116	0.86303	0.596698
D16S539	0.846095	0.129174	0.814548	0.427134	0.968737	0.248543	0.520234	0.14675	0.632328	0.745205	0.646487	0.26325	0.000797593	0.858761	0.985173	0.964679	0.589984	0.249679	0.832033	0.536886	0.80947
D22GATA198B05	0.770342	0.271232	0.962556	0.816785	0.556804	0.899946	0.212069	0.0460027	0.330247	0.352529	0.0133874	0.584815	0.0931126	0.524688	0.395869	0.760611	2.22574e-10	0.836928	0.681451	0.196599
D17S1301	0.416358	0.998735	0.0182396	0.489475	0.678986	0.143524	0.998737	0.725474	0.0989358	0.988619	0.487691	0.000686303	0.678126	0.564879	0.340128	0.696471	0.658905	0.262817	0.00323613
D10S1248	0.074074	0.98056	0.72476	2.7312e-05	0.758419	0.218957	0.244256	0.659826	0.934399	0.931942	0.849312	0.919158	0.0757557	0.085768	0.863263	0.588642	0.994626	6.15553e-07
D19S253	0.415183	0.912825	0.990697	0.821764	0.76102	0.428573	0.816952	0.318986	0.0741953	0.0193339	0.64337	0.384743	0.252703	0.34892	0.863961	0.280748	0.998445
D2S441	0.852346	0.00619565	0.0898176	0.618837	0.703996	0.997318	0.911898	0.517161	0.378671	0.92047	0.244993	0.252703	0.507396	0.966214	0.923544	0.457327
D7S3048	0.132988	0.981575	0.333043	0.402795	0.329612	0.837795	0.656657	0.249122	0.932402	0.819686	0.649281	0.981157	0.661144	0.420759	0.819517
D8S1132	0.404908	0.517216	0.626569	0.394181	7.00106e-09	0.394366	0.775686	6.39264e-11	0.360948	0.974066	0.426178	0.552093	0.0413003	0.714441
D20S482	0.515563	0.0120822	9.49831e-06	0.085114	0.9593	0.181606	0.81327	0.398399	0.230272	0.751848	0.898827	0.106398	0.875024
D10S1435	0.380152	0.568271	0.100035	0.896437	0.997404	0.954317	0.972421	0.787694	0.192609	0.392506	0.00500324	0.994627
D21S2055	0.39886	5.44289e-06	0.838195	0.0603414	0.394206	0.999721	0.119254	0.171342	0.185033	8.43533e-20	0.711877
D11S2368	0.39546	0.693671	0.887674	0.581864	0.986898	0.813229	0.98984	0.287159	0.181988	0.279408
D12S391	0.775558	0.167361	0.930992	0.392916	0.508661	0.291516	0.865876	0.672829	0.113672
D3S1744	0.690246	0.309845	0.496691	0.786493	0.0173355	0.755723	0.620901	0.326225
D22S1045	0.903695	0.968743	0.582084	0.213241	0.487235	0.729638	0.979925
D6S477	0.0115545	0.783075	0.774422	0.345061	0.625813	0.639556
D9S1122	0.503801	0.278265	0.353955	0.998769	0.828923
D5S2800	0.786901	0.940597	0.291732	0.000186189
D3S3045	0.805337	0.37469	0.618653
D13S325	0.374388	0.242032
D1S1656	0.183324
